# Supplementary material for: Clinical Application of Estimating Hepatitis B Virus Quasispecies Complexity by Massive Sequencing: Correlation between Natural Evolution and On-Treatment Evolution
Source: PLoS One. 2014 Nov 13;9(11):e112306. doi: 10.1371/journal.pone.0112306 (PMC4231103; doi:10.1371/journal.pone.0112306)
Supplement: File S1 — Alignment of the dominant haplotypes of the 30 samples analyzed. (FAS) [file pone.0112306.s003.fas]

>Patient 1 baseline
GTTAAAGGTCTTTGTATTAGGAGGCTGTAGGCATAAATTGGTCTGCGCACCAGCACCATG
CAACTTTTTCACCTCTGCCTAATCATCTCTTGTACATGTCCCACTGTTCAAGCCTCCAAG
CTGTGCCTTGGGTGGCTTTGGGGCATGGACATTGACCCTTATAAAGAATTTGGAGCTACT
GTGGAGTTACTCTCGTTTTTGCCTTCTGACTTCTTTCCTTCCGTCAGAGATCTCCTAGAC
ACCGCCTCAGCTCTGTATCGAGAAGCCTTAGAGTCTCCTGAGCATTGCTCACCTCACCAT
ACTGCACTCAGGCAAGCCATTCTCTGCTGGGGGGAATTGATGACTCTAGCTACCTGGGTG
GGTAATAATTTGGAAGATCCAGCATCCAGGGATCTA
>Patient 1 treatment free
GTTAAAGGTCTTTGTATTAGGAGGCTGTAGGCATAAATTGGTCTGCGCACCAGCACCATG
CAACTTTTTCACCTCTGCCTAATCATCTCTTGTACATGTCCCACTGTTCAAGCCTCCAAG
CTGTGCCTTGGGTGGCTTTGGGGCATGGACATTGACCCTTATAAAGAATTTGGAGCTACT
GTGGAGTTACTCTCGTTTTTGCCTTCTGACTTCTTTCCTTCCGTCAGAGATCTCCTAGAC
ACCGCCTCAGCTCTGTATCGAGAAGCCTTAGAGTCTCCTGAGCATTGCTCACCTCACCAT
ACTGCACTCAGGCAAGCCATTCTCTGCTGGGGGGAATTGATGACTCTAGCTACCTGGGTG
GGTAATAATTTGGAAGATCCAGCATCCAGGGATCTA
>Patient 1 treatment no response
GTTAAAGGTCTTTGTATTAGGAGGCTGTAGGCATAAATTGGTCTGCGCACCAGCACCATG
CAACTTTTTCACCTCTGCCTAATCATCTCTTGTACATGTCCCACTGTTCAAGCCTCCAAG
CTGTGCCTTGGGTGGCTTTGGGGCATGGACATTGACCCTTATAAAGAATTTGGAGCTACT
GTGGAGTTACTCTCGTTTTTGCCTTCTGACTTCTTTCCTTCCGTCAGAGATCTCCTAGAC
ACCGCCTCAGCTCTGTATCGAGAAGCCTTAGAGTCTCCTGAGCATTGCTCACCTCACCAT
ACTGCACTCAGGCAAGCCATTCTCTGCTGGGGGGAATTGATGACTCTAGCTACCTGGGTG
GGTAATAATTTGGAAGATCCAGCATCCAGGGATCTA
>Patient 2 baseline
ATTAAAGGTCTTTGTACTAGGAGGCTGTAGGCATAAATTGGTCTGCGCACCAGTTCCATG
CAACTTTTTCACCTCTGCCTAATCATCTCATGTTCATGTCCTACTGTTCAAGCCTCCAAG
CTGTGCCTTGGGTGGCTTTGGGGCATGGACATTGACCCTTATAAAGAATTTGGAGCTACT
GTGGAGTTACTCTCGTTTTTGCCTTCTGACTTCTTTCCTTCAGTACGAGATCTTCTAGAT
ACCGCCTCAGCTCTCTATCGGGAAGCCTTAGAGTCTCCTGAACATTGTTCACCTCACCAT
ACTGCACTCAGGCAAGCAATTCTTTGCTGGGGGGAACTAATGACTCTAGCTACCTGGGTG
GGTGTTAATTTGGAAGATCCAGCATCTAGGGACCTA
>Patient 2 treatment free
ATTAAAGGTCTTTGTACTAGGAGGCTGTAGGCATAAATTGGTCTGCGCACCAGTTCCATG
CAACTTTTTCACCTCTGCCTAATCATCTCATGTTCATGTCCTACTGTTCAAGCCTCCAAG
CTGTGCCTTGGGTGGCTTTGGGGCATGGACATTGACCCTTATAAAGAATTTGGAGCTACT
GTGGAGTTACTCTCGTTTTTGCCTTCTGACTTCTTTCCTTCAGTACGAGATCTTCTAGAT
ACCGCCTCAGCTCTCTATCGGGAAGCCTTAGAGTCTCCTGAACATTGTTCACCTCACCAT
ACTGCACTCAGGCAAGCAATTCTTTGCTGGGGGGAACTAATGACTCTAGCTACCTGGGTG
GGTGTTAATTTGGAAGATCCAGCATCTAGGGACCTA
>Patient 2 treatment no response
ATTAAAGGTCTTTGTACTAGGAGGCTGTAGGCATAAATTGGTCTGCGCACCAGTTCCATG
CAACTTTTTCACCTCTGCCTAATCATCTCATGTTCATGTCCTACTGTTCAAGCCTCCAAG
CTGTGCCTTGGGTGGCTTTGGGGCATGGACATTGACCCTTATAAAGAATTTGGAGCTACT
GTGGAGTTACTCTCGTTTTTGCCTTCGGACTTCTTTCCTTCAGTACGAGATCTTCTAGAT
ACCGCCTCAGCTCTCTATCGGGAAGCCTTAGAGTCTCCTGAACATTGTTCACCTCACCAT
ACTGCACTCAGGCAAGCAATTCTTTGCTGGGGGGAACTAATGACTCTAGCTACCTGGGTG
GGTGTTAATTTGGAAGATCCAGCATCTAGGGACCTA
>Patient 3 baseline
ATTAAAGGTCTTTGTACTAGGAGGCTGTAGGCATAAATTGGTCTGCGCACCAGCACCATG
CAACTTTTTCACCTCTGCCTAATCATCTCTTGTTCATGTCCTACTGTTCAAGCCTCCAAG
CTGTGCCTTGGGTGGCTTTGGGGCATGGACATTGACCCTTATAAAGAATTTGGAGCTACC
GTGGAGTTACTCTCGTTTTTGCCTTCTGACTTCTTTCCTTCAGTACGAGATCTTCTAGAT
ACCGCCTCAGCTCTGTATCGGGATGCCTTAGAGTCTCCTGAACATTGTTCACCTCACCAT
ACTGCACTCAGGCAAGCAATTCTTTGCTGGGGGGAACTAATGACTCTAGCTACCTGGGTG
GGCGTTAATTTGGAAGATCCAGCATCTAGGGACCTA
>Patient 3 treatment free
ATTAAAGGTCTTTGTACTAGGAGGCTGTAGGCATAAATTGGTCTGCGCACCAGCACCATG
CAACTTTTTCACCTCTGCCTAATCATCTCTTGTTCATGTCCTACTGTTCAAGCCTCCAAG
CTGTGCCTTGGGTGGCTTTGGGGCATGGACATTGACCCTTATAAAGAATTTGGAGCTACC
GTGGAGTTACTCTCGTTTTTGCCTTCTGACTTCTTTCCTTCAGTACGAGATCTTCTAGAT
ACCGCCTCAGCTCTGTATCGGGATGCCTTAGAGTCTCCTGAACATTGTTCACCTCACCAT
ACTGCACTCAGGCAAGCAATTCTTTGCTGGGTGGAACTAATGACTCTAGCTACCTGGGTG
GGCGTTAATTTGGAAGATCCAGCATCTAGGGACCTA
>Patient 3 treatment no response
ATTAAAGGTCTTTGTACTAGGAGGCTGTAGGCATAAATTGGTCTGCGCACCAGCACCATG
CAACTTTTTCACCTCTGCCTAATCATCTCTTGTTCATGTCCTACTGTTCAAGCCTCCAAG
CTGTGCCTTGGGTGGCTTTGGGGCATGGACATTGACCCTTATAAAGAATTTGGAGCTACC
GTGGAGTTACTCTCGTTTTTGCCTTCTGACTTCTTTCCTTCAGTACGAGATCTTCTAGAT
ACCGCCTCAGCTCTGTATCGGGATGCCTTAGAGTCTCCTGAACATTGTTCACCTCACCAT
ACTGCACTCAGGCAAGCAATTCTTTGCTGGGGGGAACTAATGACTCTAGCTACCTGGGTG
GGCGTTAATTTGGAAGATCCAGCATCTAGGGACCTA
>Patient 4 baseline
ATTAAAGGTCTTTGTACTAGGAGGCTGTAGGCATAAATTGGTCTGCGCACCAGCACCATG
CAACTTTTTCACCTCTGCCTAATCATCTCTTGTTCATGTCCTACTGTTCAAGCCTCCAAG
CTGTGCCTTGGGTGGCTTTGGGGCATGGACATTGACCCTTATAAAGAATTTGGAGCTACC
GTGGAGTTACTCTCGTTTTTGCCTTCTGACTTCTTTCCTTCAGTACGAGATCTTCTAGAT
ACCGCCTCAGCTCTGTATCGGGAAGCCTTAGAGTCTCCTGAGCATTGTTCACCTCACCAT
ACTGCACTCAGGCAAGCAATTCTTTGCTGGGGGGAACTAATGACTCTAGCTACCTGGGTG
GGTGTTAATTTGGAAGATCCAGCATCTAGAGACCTA
>Patient 4 treatment free
ATTAAAGGTCTTTGTACTAGGAGGCTGTAGGCATAAATTGGTCTGCGCACCAGCACCATG
CAACTTTTTCACCTCTGCCTAATCATCTCTTGTTCATGTCCTACTGTTCAAGCCTCCAAG
CTGTGCCTTGGGTGGCTTTGGGGCATGGACATTGACCCTTATAAAGAATTTGGAGCTACC
GTGGAGTTACTCTCGTTTTTGCCTTCTGACTTCTTTCCTTCAGTACGAGATCTTCTAGAT
ACCGCCTCAGCTCTGTATCGGGAAGCCTTAGAGTCTCCTGAGCATTGTTCACCTCACCAT
ACTGCACTCAGGCAAGCAATTCTTTGCTGGGGGGAACTAATGACTCTAGCTACCTGGGTG
GGTGTTAATTTGGAAGATCCAGCATCTAGAGACCTA
>Patient 4 treatment no response
ATTAAAGGTCTTTGTACTAGGAGGCTGTAGGCATAAATTGGTCTGCGCACCAGCACCATG
CAACTTTTTCACCTCTGCCTAATCATCTCTTGTTCATGTCCTACTGTTCAAGCCTCCAAG
CTGTGCCTTGGGTGGCTTTGGGGCATGGACATTGACCCTTATAAAGAATTTGGAGCTACC
GTGGAGTTACTCTCGTTTTTGCCTTCTGACTTCTTTCCTTCAGTACGAGATCTTCTAGAT
ACCGCCTCAGCTCTGTATCGGGAAGCCTTAGAGTCTCCTGAGCATTGTTCACCTCACCAT
ACTGCACTCAGGCAAGCAATTCTTTGCTGGGGGGAACTAATGACTCTAGCTACCTGGGTG
GGTGTTAATTTGGAAGATCCAGCATCTAGAGACCTA
>Patient 5 baseline
GTTAATGATCTATGTACTAGGAGGCTGTAGGCATAAATTGGTCTGCGCACCAGCACCATG
CAACTTTTTCACCTCTGCCTAATCACCTCTTGTTCATGTCCTACTGTTCAAGCCTCCAAG
CTGTGCCTTGGGTGGCTTTAGGACATGGACATCGACCCATATAAAGAATTTGGAGCTTCT
GTGGAGTTACTCTCGTTTTTGCCTCATGACTTCTTTCCTTCAATACGAGATCTTCTAGAT
ACCGCCTCAGCTCTCTATCGACAAGCCTTAGAGGCTCCTGAACATTGCTCACCTCATCAT
ACTGCACTCAGGCAAGCAATTCTTTGCTGGGGGGACCTAATGAATCTAGCTACCTGGGTG
GGTGTTAATTTGCAAGATCAAGCATCTAGGGATCTA
>Patient 5 treatment free
GTTAATGATCTATGTACTAGGAGGCTGTAGGCATAAATTGGTCTGCGCACCAGCACCATG
CAACTTTTTCACCTCTGCCTAATCACCTCTTGTTCATGTCCTACTGTTCAAGCCTCCAAG
CTGTGCCTTGGGTGGCTTTAGGACATGGACATCGACCCATATAAAGAATTTGGAGCTTCT
GTGGAGTTACTCTCGTTTTTGCCTCATGACTTCTTTCCTTCAATACGAGATCTTCTAGAT
ACCGCCTCAGCTCTCTATCGACAAGCCTTAGAGGCTCCTGAACATTGCTCACCTCATCAT
ACTGCACTCAGGCAAGCAATTCTTTGCTGGGGGGACCTAATGAATCTAGCTACCTGGGTG
GGTGTTAATTTGCAAGATCAAGCATCTAGGGATCTA
>Patient 5 treatment no response
GTTAATGATCTATGTACTAGGAGGCTGTAGGCATAAATTGGTCTGCGCACCAGCACCATG
CAACTTTTTCACCTCTGCCTAATCACCTCTTGTTCATGTCCTACTGTTCAAGCCTCCAAG
CTGTGCCTTGGGTGGCTTTAGGACATGGACATCGACCCATATAAAGAATTTGGAGCTTCT
GTGGAGTTACTCTCGTTTTTGCCTCATGACTTCTTTCCTTCAATACGAGATCTTCTAGAT
ACCGCCTCAGCTCTCTATCGACAAGCCTTAGAGGCTCCTGAACATTGCTCACCTCATCAT
ACTGCACTCAGGCAAGCGATTCTTTGCTGGGGGGACCTAATGAATCTAGCTACCTGGGTG
GGTGTTAATTTGCAAGATCAAGCATCTAGGGAACTA
>Patient 6 baseline
ATTAATGATCTTTGTACTAGGAGGCTGTAGGCATAAATTGGTCTGCGCACCAGCACCATG
CAACTTTTTCACCTCTGCCTAATCATCTCTTGTTCATGTCCTACTGTTCAAGCCTCCAAG
CTGTGCCTTGGGTGGCTTTAGGGCATGGACATTGACCCTTATAAAGAATTTGGAGCTACC
GTGGAGTTACTCTCGTTTTTGCCTTCTGACTTCTTTCCTTCAGTACGAGATCTTCTAGAT
ACCGCCTCAGCCCTGTATCGGGAAGCCTTAGAGTCTCCTGAGCATTGCTCACCTCACCAT
ACTGCACTCAGGCAAGCAATTCTTTGCTGGGGGGAATTAATGACTCTAGCTACCTGGGTG
GGTGTTAATTTGGAAGATCCAGCATCTAGAGACCTA
>Patient 6 treatment free
ATTAATGATCTTTGTACTAGGAGGCTGTAGGCATAAATTGGTCTGCGCACCAGCACCATG
CAACTTTTTCACCTCTGCCTAATCATCTCTTGTTCATGTCCTACTGTTCAAGCCTCCAAG
CTGTGCCTTGGGTGGCTTTAGGGCATGGACATTGACCCTTATAAAGAATTTGGAGCTTCA
GTGGAGTTACTCTCGTTTTTGCCTTCTGACTTCTTTCCTTCAGTACGAGATCTTCTAGAT
ACCGCCTCAGCCCTGTATCGGGAAGCCTTAGAGTCTCCTGAGCATTGCTCACCTCACCAT
ACTGCACTCAGGCAAGCAATTCTTTGCTGGGGGGAATTAATGACTCTAGCTACCTGGGTG
GGTGTTAATTTGGAAGATCAAGCATCTAGAGACCTA
>Patient 6 treatment no response
ATTAATGATCTTTGTACTAGGAGGCTGTAGGCATAAATTGGTCTGCGCACCAGCACCATG
CAACTTTTTCACCTCTGCCTAATCATCTCTTGTTCATGTCCTACTGTTCAAGCCTCCAAG
CTGTGCCTTGGGTGGCTTTAGGGCATGGACATTGACCCTTATAAAGAATTTGGAGCTTCA
GTGGAGTTACTCTCGTTTTTGCCTTCTGACTTCTTTCCTTCAGTACGAGATCTTCTAGAT
ACCGCCTCAGCCCTGTATCGGGAAGCCTTAGAGTCTCCTGAGCATTGCTCACCTCACCAT
ACTGCACTCAGGCAAGCAATTCTTTGCTGGGGGGAATTAATGACTCTAGCTACCTGGGTG
GGTGTTAATTTGGAAGATCAAGCATCTAGAGACCTA
>Patient 7 baseline
GTTAATGATCTTTGTATTAGGAGGCTGTAGGCATAAATTGGTCTGCGCACCAGCACCATG
CAACTTTTTCACCTCTGCCTAATCATCTCTTGTACATGTCCCACTGTTCAAGCCTCCAAG
CTGTGCCTTGGGTGGCTTTGGGGCATGGACATTGACCCTTATAAAGAATTTGGAGCTACT
GTGGAGTTACTCTCGTTTTTGCCTTCTGACTTCTTTCCTTCCGTCAGAGATCTTCTAGAC
ACCGCCTCAGCTCTGTATCGAGAAGCCTTAGAGTCTCCTGAGCATTGCTCACCTCACCAT
ACTGCACTCAGGCAAGCCATTCTCTGCTGGGTGGAATTGACGACTCTAGCTACCTGGGTG
GGTAATAATTTGGAAGATCCAGCATCCAGGGATCTA
>Patient 7 treatment free
GTTAATGATCTTTGTATTAGGAGGCTGTAGGCATAAATTGGTCTGCGCACCAGCACCATG
CAACTTTTTCACCTCTGCCTAATCATCTCTTGTACATGTCCCACTGTTCAAGCCTCCAAG
CTGTGCCTTGGGTGGCTTTGGGGCATGGACATTGACCCTTATAAAGAATTTGGAGCTACT
GTGGAGTTACTCTCGTTTTTGCCTTCTGACTTCTTTCCTTCCGTCAGAGATCTTCTAGAC
ACCGCCTCAGCTCTGTATCGAGAAGCCTTAGAGTCTCCTGAGCATTGCTCACCTCACCAT
ACTGCACTCAGGCAAGCCATTCTCTGCTGGGTGGAATTGACGACTCTAGCTACCTGGGTG
GGTAATAATTTGGAAGATTCAGCATCCAGGGATCTA
>Patient 7 treatment no response
GTTAATGATCTTTGTATTAGGAGGCTGTAGGCATAAATTGGTCTGCGCACCAGCACCATG
CAACTTTTTCACCTCTGCCTAATCATCTCTTGTACATGTCCCACTGTTCAAGCCTCCAAG
CTGTGCCTTGGGTGGCTTTGGGGCATGGACATTGACCCTTATAAAGAATTTGGAGCTACT
GTGGAGTTACTCTCGTTTTTGCCTTCTGACTTCTTTCCTTCCGTCAGAGATCTTCTAGAC
ACCGCCTCAGCTCTGTATCGAGAAGCCTTAGAGTCTCCTGAGCATTGCTCACCTCACCAT
ACTGCACTCAGGCAAGCCATTCTCTGCTGGGGGGAATTGATGACTCTAGCTACCTGGGTG
GGTAATAATTTGGAAGATCCAGCATCCAGGGATCTA
>Patient 8 baseline
GTTAATGATCTTTGTACTAGGAGGCTGTAGGCATAAATTGGTCTGCGCACCAGCACCATG
CAACTTTTTCACCTCTGCCTAATCATCTCATGTTCATGTCCTACTGTTCAAGCCTCCAAG
CTGTGCCTTGGGTGGCTTTGGGACATGGACATCGACCCTTATAAAGAATTTGGAGCTACT
GTGGAGTTACTCTCGTTTTTGCCTTCTGACTTCTTTCCTTCAGTACGAGATCTTCTAGAT
ACCGCCTCAGCTCTCTATCGGGAAGCCTTAGAGTCTCCTGAGCATTGTTCACCTCATCAT
ACTGCACTCAGGCAAGCAATTCTTTGCTGGGGGGAACTAATGACTCTAGCTACCTGGGTG
GGTGTTAATTTGGAAGATCCAGCATCTAGGGACCTA
>Patient 8 treatment free
GTTAATGATCTTTGTACTAGGAGGCTGTAGGCATAAATTGGTCTGCGCACCAGCACCATG
CAACTTTTTCACCTCTGCCTAATCATCTCTTGTTCATGTCCTACTGTTCAAGCCTCCAAG
CTGTGCCTTGGGTGGCTTTAGGGCATGGACATCGACCCTTATAAAGAATTTGGAGCTACT
GTGCAGTTACTCTCGTTTTTGCCTTCTGACTTCTTTCCTTCAGTACGAGATCTTCTAGAT
ACCGCCGCAGCTCTCTATCGGGAAGCCTTAGAGTCTCCTGAGCATTGTTCACCTCATCAT
ACTGCTCTCAGGCACGTAACTCTTTGCTGGGGGGACCTAATGAATTTAGCTACCTGGGTG
GGTGTTAATTTGGAAGATCCAGCATCTAGGGACCTA
>Patient 8 treatment no response
GTTAATGATCTTTGTACTAGGAGGCTGTAGGCATAAATTGGTCTGCGCACCAACACCATG
CAACTTTTTCACCTCTGCCTAATCATCTCTTGTTCATGTCCTACTGTTCAAGCCTCCAAG
CTGTGCCTTGGGTGGCTTTAGGGCATGGACATCGACCCTTATAAAGAATTTGGAGCTACT
GTGCAGTTACTCTCGTTTTTGCCTTCTGACTTCTTTCCTTCAGTACGAGATCTTCTAGAT
ACCGCCGCAGCTCTCTATCGGGAAGCCTTAGAGTCTCCTGAGCATTGTTCACCTCATCAT
ACTGCTCTCAGGCACGTAACTCTTTGCTGGGGGGACCTAATGAATTTAGCTACCTGGGTG
GGTGTTAATTTGGAAGATCCAGCATCTAGGGACCTA
>Patient 9 baseline
GTTAATGATTTTTGTATTAGGAGGCTGTAGGCATAAATTGGTCTGCGCACCAGCACCATG
CAACTTTTTCACCTCTGCCTAATCATCTCTTGTACATGTCCCACTGTTCAAGCCTCCAAG
CTGTGCCTTGGGTGGCTTTGGGGCATGGACATTGACCCTTATAAAGAATTTGGAGCTACT
GTGGAGTTACTCTCGTTTTTGCCTTCTGACTTCTTTCCTTCCGTCAGAGATCTCCTAGAC
ACCGCCTCAGCTCTGTATCGAGAAGCCTTAGAGTCTCCTGAGCATTGCTCACCTCACCAT
ACTGCACTCAGGCAAGCCATTCTCTGCTGGGGGGAATTGATGACTCTAGCTACCTGGGTG
GGTAATAATTTGGAAGATCCAGCATCCAGGGATCTA
>Patient 9 treatment free
GTTAATGATCTTTGTATTAGGAGGCTGTAGGCATAAATTGGTCTGCGCACCAGCACCATG
CAACTTTTTCACCTCTGCCTAATCATCTCTTGTTCATGTCCCACTGTTCAAGCCTCCAAG
CTGTGCCTTGGGTGGCTTTGGGGCATGGACATTGACCATTATAAAGAATTTGGAGCTACT
GTGCAGTTACTCTCGTTTTTGCCTTCTGACTTCTTTCCTTCCGTCAGAGATCTCCTAGAC
ACCGCCTCAGCTCTGTATCGAGAAGCCTTAGAGTCTCCTGAGCATTGCTCACCTCACCAT
ACTGCACTCAGGCAAGCCATTATCTGCTGGGGGGAATTGATGACTCTAGCTACCTGGGTG
GGTAATAATTTGGAAGATCCAGCATCCAGGGATCTA
>Patient 9 treatment no response
GTTAATGATTTTTGTATTAGGAGGCTGTAGGCATAAATTGGTCTGCGCACCAGCACCATG
CAACTTTTTCACCTCTGCCTAATCATCTCTTGTACATGTCCCACTGTTCAAGCCTCCAAG
CTGTGCCTTGGGTGGCTTTGGGGCATGGACATTGACCCTTATAAAGAATTTGGAGCTACT
GTGGAGTTACTCTCGTTTTTGCCTTCTGACTTCTTTCCTTCCGTCAGAGATCTCCTAGAC
ACCGCCTCAGCTCTGTATCGAGAAGCCTTAGAGTCTCCTGAGCATTGCTCACCTCACCAT
ACTGCACTCAGGCAAGCCATTCTCTGCTGGGGGGAATTGATGACTCTAGCTACCTGGGTG
GGTAATAATTTGGAAGATCCAGCATCCAGGGATCTA
>Patient 10 baseline
GTTAATGATCTTTGTATTAGGAGGCTGTAGGCATAAATTGGTCTGCGCACCAGCACCATG
CAACTTTTTCACCTCTGCCTAATCATCTCTTGTACATGTCCCACTGTTCAAGCCTCCAAG
CTGTGCCTTGGGTGGCTTTGGGGCATGGACATTGACCCTTATAAAGAATTTGGCGCTACT
GTGGAGTTACTCTCGTTTTTGCCTTCTGACTTCTTTCCTTCCGTCAGAGATCTCCTAGAC
ACCGCCTCAGCTCTGTATCGAGATGCCTTAGAGTCTCCTGAGCATTGCTCACCTCACCAT
ACTGCACTCAGGCAAGCCGTTCTCTGCTGGGGGGAATTGATGACTCTAGCTACCTGGGTG
GGTAATAATTTGCAAGATCCAGCATCCAGGGATCTA
>Patient 10 treatment free
GTTAATGATCTTTGTATTAGGAGGCTGTAGGCATAAATTGGTCTGCGCACCAGCACCATG
CAACTTTTTCACCTCTGCCTAATCATCTCTTGTACATGTCCCACTGTTCAAGCCTCCAAG
CTGTGCCTTGGGTGGCTTTGGGGCATGGACATTGACCCTTATAAAGAATTTGGAGCTACT
GTCGAGTTACTCTCGTTTTTGCCTTCTGACTTCTTTCCTTCCGTCAGAGATCTCCTGGAC
ACCGCCTCAGCTCTGTATCGAGAATCCTTAGAGTCTCCTGAGCATTGCTCACCTCACCAT
ACTGCACTCAGGCAAGCCGTTCTCTGCTGGGGGGAATTGATGACTCTAGCTACCTGGGTG
GGTAATAATTTGCAAGATCCAGCATCCAGGGATCTA
>Patient 10 treatment no response
GTTAATGATCTTTGTATTAGGAGGCTGTAGGCATAAATTGGTCTGCGCACCAGCACCATG
CAACTTTTTCACCTCTGCCTAATCATCTCTTGTACATGTCCCACTGTTCAAGCCTCCAAG
CTGTGCCTTGGGTGGCTTTGGGGCATGGACATTGACCCTTATAAAGAATTTGGAGCTACT
GTCGAGTTACTCTCGTTTTTGCCTTCTGACTTCTTTCCTTCCGTCAGAGATCTCCTGGAC
ACCGCCTCAGCTCTGTATCGAGAATCCTTAGAGTCTCCTGAGCATTGCTCACCTCACCAT
ACTGCACTCAGGCAAGCCGTTCTCTGCTGGGGGGAATTGATGACTCTAGCTACCTGGGTG
GGTAATAATTTGCAAGATCCAGCATCCAGGGATCTA
